# Supplementary material for: One-Stage Hydrothermal Growth and Characterization of Epitaxial LaMnO3 Films on SrTiO3 Substrate
Source: Materials (Basel). 2022 Aug 27;15(17):5928. doi: 10.3390/ma15175928 (PMC9457439; doi:10.3390/ma15175928)
Supplement: Supplementary file 1 [file materials-15-05928-s001.zip]

Archive with 1 entries (1 files):
- materials-1876678-supplementary.pdf
